# Supplementary material for: Delay and Speed of Visual Feedback of a Keystroke Cause Illusory Heaviness and Stiffness
Source: Front Neurosci. 2022 Mar 18;16:761697. doi: 10.3389/fnins.2022.761697 (PMC8972167; doi:10.3389/fnins.2022.761697)
Supplement: Supplementary file 2 [file Table_1.XLSX]

## Sheet: exp1_Heaviness
	speed = fast					speed = medium					speed = slow
participants#	delay=0ms	delay=250ms	delay=500ms	delay=750ms	delay=1000ms	delay=0ms	delay=250ms	delay=500ms	delay=750ms	delay=1000ms	delay=0ms	delay=250ms	delay=500ms	delay=750ms	delay=1000ms
1	3.2	3.8	3.4	3.4	3.4	3.4	4	4	3.4	3.8	3.4	3.2	3.6	3.8	3.6
2	1.8	2.2	3.6	2.6	3	4	3.4	3.6	2.8	3.6	4.2	3.6	4.2	3.4	3
3	2.8	2.8	2.8	2.8	2.8	3	2.8	2.8	3	2.8	2.8	2.8	2.8	3	2.8
4	1.2	1.4	1.8	2	2.2	1.6	2.4	2.8	3	2.2	3	3	3.2	4.2	3.6
5	3	3	3	3	3	3	3	3	3	3	3	3	3	3	3
6	2	1.4	1.4	1.4	2.6	2.4	2.4	2.8	3.6	3.6	2.2	3.8	4.2	3.8	4.4
7	1.4	1.6	2.4	3	4.4	2.8	2.8	3.2	4.4	4.4	3.8	4.4	5	5	5
8	2.8	2.8	2.8	3	3.2	3	3	3	3.2	3.4	3.2	3.4	3.8	3.8	4
9	1	1	1.2	2.4	2.8	1.2	1.6	2.4	3.4	3.2	3.2	3.2	4.4	5	5
10	1	1	1.6	2.4	3.8	1.8	2.4	2.6	3.4	3.6	2.2	3.8	4	4.8	4.8
11	2.4	2.2	1.8	3	3	2.6	2.6	2.6	2.2	3.8	4	3.6	4.2	4	4.2
12	1	1	1	1.6	1.4	1.8	1.8	2	2	2.4	2.6	2.6	2.4	3	2.8
13	1	1.4	1.8	2.4	2.8	1	2.2	2.8	3	3.4	3	3	3.8	3.8	3.6
14	1	1	1.4	2.4	3.2	1.8	1.8	3.2	3	4	3.2	3.6	4.4	5	5
15	5	4	4	3.4	4.2	2.8	3.2	2.4	2.2	2.2	2	1.4	1.6	1.6	1.2
16	1.2	2	2.2	2.4	3	2.6	2.8	2.6	3	4.2	4	3.6	3.6	4.4	4
17	1.2	1	2.6	2.6	4	2.4	2.8	3	3	4.2	4	3.6	4.4	3.6	4.6
18	2.6	2.4	2.4	3.8	3.2	2.6	2.4	3.2	3	2.6	2.8	2.4	3	2.6	2.4
19	1	1.2	1.8	1.6	2.4	2	2.2	2.8	2.8	3	3.4	3.2	4	3.6	3.6
20	1	1	1	1	1	1	1	1	1	1	1	1	1	1	1
21	1	1	1	1	1	1	1	1	1	1	1	1	1	1	1
22	1.4	1.8	2	2.4	2.8	1.4	1.8	3	3.8	4.2	2.4	4	4.2	4.4	4.6
23	1	1	1	1.2	1.4	1	1	1	1.6	1.8	1.8	1.6	1.6	2	2.4
24	1	1.2	1.8	2.2	3	1.6	2.4	2.8	3.2	4.4	4	4.4	4	5	4.8
25	2.4	2.2	2.8	3.2	3.6	2.4	2.8	2.6	3	3.4	3	3.6	2.8	2.8	3.6
26	1.2	1.8	1.6	1.8	2.8	2.6	2.6	3.2	3.2	3.4	3.6	4	4.2	4.6	4.6
27	1	1.2	1.4	2.6	2.2	2.4	2.8	3	3.2	3.8	3.8	3.8	4	4.8	4.8
28	1	1	2.4	1.8	2.4	2.6	2.4	2.4	2.8	3	4	3.2	4	4	4.4
29	2.2	2	2.2	2.6	3	2.6	2.2	3	3.6	3.8	4.2	4	4	4.6	4.4
30	1.2	1.8	2	2.2	2.6	1.6	2.4	3	2.8	3.4	2.4	2.4	3.2	3.6	4.2
31	1	1	1	1.2	1	1	1.4	1	1	1	1	1	1	1	1
32	1	1.2	1.6	2	2.8	2.4	2.6	2.6	2.8	3.4	3.4	3.6	4	3.8	4.4
33	1	1.4	1.6	2.2	3	2.4	2	2.4	3.2	3.4	3	3	3.2	3.8	4.6
34	1.2	1.4	1	1.2	1	1.2	1	1	1.2	1.2	1.2	1.2	1	1.2	1.4
35	1	1	1	1.8	2.4	1.8	2	1.6	3.2	3.4	3.4	3.2	3	4.6	4.6
36	1	1.2	1.6	3	3.2	2.8	2.6	3.4	4	4	3.6	4.2	5	4.8	4.8
37	4	4.2	4	3.8	3.6	4.2	3.8	4	4	3.6	3.6	3.8	3.8	4	3.8
38	1.2	1.2	1.4	2	3.2	2.2	1.8	3	3	3.8	3.2	4.2	4	4.8	5
39	2.2	1.4	3.4	2.6	3.4	3	2	3	3.4	4.2	3.4	3.6	3.6	3.8	4.6
40	1.2	1.8	1.4	2.4	2.6	2.4	2.8	2.8	3	3.8	4.2	4.6	4.4	4.8	4.6
41	1.2	1.2	1.6	1.6	2.4	1.8	2.6	2.6	2.8	3	3.4	3.2	3.6	4.2	3.6
42	1	1.4	1.4	2.6	3.6	1.8	1.8	2.8	2.8	3.8	2.8	3.2	3.8	4.8	4.4
43	1.2	1.4	1.6	1.8	2.8	2.4	3	2.8	3.8	4.2	5	4.4	4.8	4.8	5
44	1.4	1.8	2.4	3	2.8	2.6	2.6	3.2	3.2	4.4	3.4	2.8	4	5	3.6
45	1	2.2	1.4	2.2	2.2	2	2.6	2.4	3.8	4.4	4.2	4.8	3.8	5	4.2
46	1	1	1	1	1.4	1	1	1.6	1.4	1.2	1	1.2	1.8	2	2.2
47	2.4	2.4	2.6	3	2.6	3.2	2.4	2	2.2	3.6	2.8	2.4	3.2	2.2	3.4
48	1	1.2	2.2	3.6	3.8	1.2	1.8	3.2	3.4	4.8	2.2	2	3	4.8	4
49	1	1	1.4	2.8	3.2	1	1.6	2	2.6	4	3	3	3.8	4.2	4.4
50	1.6	2	1.4	1.4	1.4	2.4	3	3	2.4	2.8	3.8	3.8	3.6	4.2	5
51	1.6	1.8	1.8	2	1.4	1.6	1.4	1.6	1.8	2.2	2.8	2	2.2	3.4	3.6
52	1	1	1.8	1.8	1.6	1.8	2.2	2.6	2.4	3	3.2	3.2	3.6	3.6	3.8
53	2	3	2.8	4.2	3.4	3.2	3.2	2.8	3.6	4.2	3.4	4.2	4.2	4.4	4.2
54	1.2	2	1.8	3	3.6	2.4	2.8	3.4	3.2	4.2	3	3.2	3.8	4.4	4.8
55	1	1	1.4	2.8	3	1.4	2.4	3.6	3.6	3.6	4.2	4	4.8	5	5
56	1	1.2	1.2	1.8	3.8	1.2	1.4	2	2.6	3.2	2	2.4	3.4	3.6	4
57	1.2	1.2	1.2	1.4	3	2.4	2.4	2.8	3.2	3.2	3.6	4	4.4	3.8	4.8
58	1.2	1.4	1.6	1.6	2.2	1.6	2.4	2.8	3.6	3.6	3.2	3.8	3.8	4.6	4.4
59	1.8	2.4	2.8	3.2	3.2	2.8	2.6	3.4	3.4	4	3.8	4	4.4	4.6	4.8
60	1.8	2.6	1.8	2.2	2.6	2	1.8	1.4	3	2.8	2.2	2	3.8	3	3.4
61	2	2.2	2.4	2.2	2.2	2.8	2.2	2.4	3	3	3.6	3.6	4	3.8	4
62	1.2	1	1.4	2	2.6	2.4	2.8	3	2.6	3.6	3	3.2	3.4	4.6	4.2
63	1.2	1	2	2.2	2.8	2.4	2.8	3.8	3.6	3.4	3.6	4.2	3.4	4.2	4.2
64	1.4	1.6	2.2	3.2	3	2.4	2.4	3.2	2.8	3.8	3.6	4.6	4.2	4.8	5
65	1.8	2	2.4	2.6	2.4	2.6	3	3	2.8	3.2	3.6	3.4	4	3.8	4.4
66	1	2.2	3.4	3.2	3.6	2.6	2.6	2.2	4.2	3.8	3.8	3.6	4.4	4.2	4.2
67	2.2	1.6	3	2.8	4	3.4	2.4	3.4	3.2	2	2.6	3.2	3.6	2.8	3.4
68	1.8	2	2.4	3.2	3.8	2.4	2.8	3.2	3.8	3.8	4	4	4	4.4	4.4
69	1.8	1.8	2.4	2.8	2.6	2.4	2.8	3.2	3.2	3.6	3.2	3.6	4.2	4.2	3.8
70	1	1	1.2	1.6	1.8	2.2	2	1.8	2.2	2.8	3.4	3.8	3.8	4	4.6
71	1.4	1.8	1.8	2.4	2.4	2.4	3	2.6	3.8	3.4	4.4	4.6	4.6	4.6	5
72	1	1.6	2.2	2.4	3.2	2	2.8	2.6	2.8	3.2	2.6	3.2	3.4	4	4
73	1.2	2	2.2	2.2	3.2	2.2	3	3.4	3.2	3.6	4.2	4.6	3.8	3.8	3.2
74	2.4	3.2	2.8	3	3	2.8	3	3	3.2	3.2	3.8	3.8	3.6	3.8	4
75	1	1	1	1.2	2.2	1	1.4	2.2	2.6	2.8	3.2	2.8	3.2	3.4	3.8
76	1	1	1	1	1	1	1	1	1	1	1	1	1	1	1
77	1.4	1.2	1.8	1.8	2.4	2.2	2	2.8	2.4	3	4.6	5	3.6	5	4.8
78	1.4	1.4	2.2	2.2	3.2	2	2.4	3.2	3	3.8	3.4	3.4	3.4	4.2	4.6
79	1	1	1.6	1.8	3.2	1.6	2	2.6	2.6	2.8	2.8	3.2	3.8	4	4
80	1	1.4	2	2.2	2.8	1.2	1.6	2.2	2.6	3	2.4	3	3	3	3.6
81	1	1.2	1.8	1.8	2.8	1.8	2.6	2.6	3	3	3.2	3	4	4	4.4
82	2.6	2.4	2.2	2.8	3	2.6	3	2.8	3	3	3.2	3.4	3	3.6	3.6
83	2.2	2.4	2	2.8	2.6	2.2	2.2	2.4	2.6	3.2	3.2	3.6	4	4	4
84	1	1	1	1.4	1.6	1	1	1	1.6	1.8	1.2	1.4	1.6	1.6	2
85	2.8	1.4	2.6	2.2	2.4	2.4	2.2	2	3	3.2	3	3.8	3.8	3.6	3.8
86	1.2	1.4	2.2	3.4	3.6	2.4	2	2.8	2.8	4.4	2.8	2.8	3.8	4.4	4.2
87	1.2	2	2.4	3.4	3.2	2.6	3.2	3.4	4.2	5	3.8	4	5	5	5
88	1	1	1.8	2.2	2	1.6	2.4	2.2	3	3.6	3.6	3.6	4.2	4.6	4.6
89	1.6	2	2.4	2	2.4	2	2.2	2.6	3	2.8	3	2.8	2.8	3.4	2.2
90	2.4	2.4	2.8	3.2	3	2.4	2.2	2.4	2.6	1.8	3.2	2	2.4	1.6	1.6
91	3.8	3	2.8	3.8	2.6	3.2	3	2.8	3	3.4	2.6	3.2	2.6	3.8	2.8
92	1.2	1.6	1.8	2.8	3.8	2.4	3.4	2.8	3.6	3.8	3.4	3	4	4.2	3.8
93	1.4	1.8	1.8	2.4	2.6	2.4	3.4	2.8	3.8	3.6	3.8	4.4	4	3.2	4.6
94	1.4	1.8	1.4	1.8	2.6	2.6	3	3.2	3.2	3.8	4.2	4.4	4.6	4.6	5
95	1	1	2	2	2	1.6	1.6	2.4	2.8	2.6	2.2	2.8	3	3	3.4
96	1.8	1.2	2.4	2.4	2.8	1.6	2.2	2.4	2.4	3.6	2.8	4.2	3.8	4.4	5
97	1	1	1.2	1.2	1.8	1.4	1.8	2.2	2.6	3.2	2.8	2.8	2.8	3.8	3
98	2.6	3	3	3.8	3.2	2.8	3.4	2	4	2	2.2	3.2	2.4	4.2	2.6
99	1	1.4	1.6	2.6	3	1.8	2	3.2	3.2	3.6	3.6	3.4	5	4.8	4
100	1	1.2	2	3.6	3.6	1.2	2.2	3.6	3.8	4.2	3.6	4.4	3.6	4	5
101	1	1.2	1.4	1.2	1.8	2	2	2.2	2.2	2.6	3	2.8	3.4	3.2	3.2
102	1.4	1.4	1.8	1.6	3.2	2	2.6	3	3.2	3.8	3	3.8	4.2	4	4.6
103	1	1.2	1.2	2.6	2.8	1.8	1.6	2.4	2.4	3.6	2.8	2.8	3.4	3.8	4.4
104	1	1	1.2	1.4	2	1.6	2	2.2	3	2.4	2.6	3	2.6	3.4	3
105	1	1.2	1.8	2.6	3.4	2.4	2.2	3.4	3	4.6	4.6	4.8	4.8	5	5
106	1.2	1	1.4	1.4	1.8	1.6	1.6	1.8	2.2	2.8	2.8	2.6	3	3	3
107	1	1	1	1	1	1	1	1	1	1	1	1	1	1	1
108	1.4	1	1.8	1.8	1.8	1.8	1.8	1	1.8	1	1.8	1	1.8	1	2.6
109	1.2	1.6	1.6	2.8	2.2	2.2	2.8	3.4	2.6	2.8	4.4	3.8	4.6	4.8	4.8
110	1.4	2	2	2	3	3.2	3	3.4	3.6	4	3.6	4	4.4	5	4.4
111	1	1.2	1.2	2.2	2.4	1.2	1.4	1.8	2.6	3.2	2	2.2	3.2	4	3.6
112	1.2	1.4	1.8	2	2.2	2.6	2.4	3	3.2	3.4	3.8	3.4	4.2	4.6	4.2
113	2.6	2	1.8	2.4	2.6	2.6	3	2.8	3	3	3.6	4	3.6	4	4.6
114	1	1.4	1.6	1.8	2	1.8	2	2.6	2	3.2	3	3.4	2.8	3	3.8
115	1.2	1.6	1.8	2.2	2.2	2.2	2.2	2.8	2.8	3	3.6	3.6	3.2	3.6	4.2
116	1.2	1.6	1	1.6	1.2	2.2	2.8	3	2.8	3	3	4	3.6	4	3.6
117	5	5	5	5	5	5	5	5	5	5	5	4.8	4.8	5	5
118	1.2	1.4	1.6	2	2.4	1.4	1	1.6	2.8	3	1	1.8	1.8	2.6	4.4
119	1	1.2	1.2	2	2	1.4	1.6	2	2.2	2.6	3.2	2.6	2.8	3.4	4.2
120	1	1.4	1.2	1.6	2.2	1.6	1.2	1.4	1.8	2.4	1.6	2.6	2.6	2.4	2.2
121	1	1	1.6	3	3.2	1.8	1.6	2.6	3.8	4	3.4	2.6	4	4.8	5
122	1	1	1	1	1.2	1.8	1.8	1.8	2	1.8	2.8	2.8	2.4	2.6	2.4

## Sheet: exp1_Hardness
	speed = fast					speed = medium					speed = slow
participants#	delay=0ms	delay=250ms	delay=500ms	delay=750ms	delay=1000ms	delay=0ms	delay=250ms	delay=500ms	delay=750ms	delay=1000ms	delay=0ms	delay=250ms	delay=500ms	delay=750ms	delay=1000ms
123	5	4.8	4.4	4.4	3.2	4.4	4.2	4	3.2	2.6	4.6	3.8	2.8	2.6	2
124	2.6	2.8	3	3.4	3	3.6	3	3.2	3.4	3.6	3.8	3.8	3.6	3.6	3.6
125	1	1	1.6	2.6	3	1.6	2.4	2.4	3	4.2	3.2	3.6	3.6	3.8	4.6
126	1	1.4	1.4	2.6	2.2	1	1.6	2.6	2	3	1.8	3.6	4	4.2	5
127	1.2	1.4	2	2.2	3	1.6	2.4	2.8	3.6	4	3.4	3.6	3.8	4	3.8
128	1.8	2.2	1.6	2	1.6	2.4	2.6	2.6	1.8	1.6	2	2.6	2.8	2.8	2
129	2	2	2	2.4	2.4	2	2.2	2.6	2.6	2.6	2.6	2.4	2.6	2.4	2.4
130	1	1	1	1.2	1	1	1	1	1	1	1	1	1	1	1
131	1.2	1.6	2.4	3.4	3.6	1.8	2.6	2.8	3.4	3.8	3.4	3.8	4.2	4.8	4.4
132	1	1	1	1	1	1	1	1	1	1	1	1.4	1	1	1
133	1.2	1.6	2.2	2.4	2.4	2.2	2.6	2	2.4	4	2.6	2.8	2.8	3	3.4
134	4.4	4.6	4.6	4	4.6	4.4	4.2	4.4	4.4	4.8	4	3.6	3.6	4.6	4.2
135	1.6	1.6	2.8	2.4	3.6	3.2	2.8	3.8	3.6	4	3.8	3.2	4.4	4.2	4.4
136	2	1.8	1.8	2.2	3	3	2.4	3	3.8	3.8	3.8	3.8	4.2	4.6	4
137	1.2	1.2	1.2	1.4	1.8	1	1.8	1.8	2.2	2.2	3	3	3	3.4	3.6
138	1	1.2	1.6	1.6	2	1.2	1.6	1.8	2.4	2.4	1.8	3	2.8	3.6	3.4
139	1	1.4	2.2	3.2	3.2	2	2.8	2.4	3.4	3.4	3.4	3.4	4.2	4.6	4.6
140	1.6	1.6	1.6	2.4	2.8	2.4	2.8	3.4	2.8	3.2	3.6	3.4	3.8	4.2	4.2
141	4.6	4.4	4.2	3.4	3.4	3.2	2	2	2.4	1.4	1	1.4	1.8	1	1
142	3.4	2.4	2.6	3	2.4	2.8	3.6	3.4	2.6	3.4	2.8	3.2	2.4	3	3.4
143	1.6	2	1.6	2.4	2.4	2	2	2.2	2.6	3.2	3.6	2.6	2.8	4.6	4.6
144	3.6	3.2	3.4	2.8	2.8	2	2.2	2	2	1.4	1.4	1.2	1.4	1.6	1
145	4.6	3.8	4	3.8	4	3.6	4.4	3.8	3.6	4	4	4	4.2	4.4	4.4
146	1	1	1.2	1.2	1.4	1	1.2	1.2	1.4	1.4	1	1	1.4	1.2	1.6
147	1	1	1	1	1	1.2	1	1.6	1.4	1	1	1	1	1	1
148	1.2	2	2	2.8	3.8	1.8	1.8	2.4	3	3.6	2.4	2.8	3.8	3.8	4.2
149	1.4	2	1.8	2	3	2.6	3	3	3.2	3	3.8	4	3.8	3.8	4.4
150	3	3	3	3	3	3	3	3	3	3	3	3	3	3	3
151	1.6	1	1.6	1.8	1.6	1.8	2	1.8	2.2	2	1.8	2.4	1.8	2.2	3.2
152	1.2	1.2	2	1.8	2.8	1.8	1.6	2	2.8	2.4	1.8	1.8	2.8	2.6	3
153	1	1	1	1.8	2	1.2	1.2	2	2	2.8	2.4	3	2.4	3.8	3.8
154	1	2.2	2.6	2.8	4	1.6	2.8	2.8	3.6	4.6	3.6	3.8	4.4	5	4.6
155	3.2	3.6	2.6	3.8	3.8	3.8	3.2	2.6	3	3.6	2.4	3.6	2.6	2.4	3.2
156	3	2.6	2.6	2.6	2.6	3.4	3.4	4.2	1.8	3.4	3.4	3.4	1.8	3.4	3.4
157	1.2	1	2.2	2.6	3	2.4	2.8	3	3.2	3.8	3.6	3.8	4.2	4.6	5
158	1.8	1	1.4	1.2	2.2	1.4	2.2	2.6	3	3.8	3.4	3.4	4.2	4	4.8
159	4.8	4	3.6	2.8	3.2	3.8	4.4	4.2	4.2	4.6	4.2	3.8	3.8	4.2	3.8
160	1.4	1	1	1	1	1	1	1	1	1	1.2	1	1	1	1
161	2.4	1.6	1.6	2.4	3.2	2	2.6	2.8	3.2	4.6	3.2	3.8	4.2	4	4.6
162	3.2	3.2	3.4	3.2	2.2	2.8	2.4	2.4	2.4	2	2	1.8	1.8	1.2	1.4
163	1	1.6	1.8	2.8	2.8	1.6	2.6	2.6	3.4	3.6	3.4	4	4.6	4.6	5
164	1	1.6	2	2.2	3	1.6	2	2.4	2.6	3	2.8	3.2	4	3.6	4
165	1	3.2	1.6	2.2	2.2	3	2.4	1	1.2	2.2	2	1.2	1.6	1.8	1
166	1	1	1	1	1	1	1	1	1	1	1	1	1	1	1
167	2.4	2.2	2.2	2	1.6	3	2.2	1.6	2.8	2.6	3.4	3.2	3.8	3.6	3.4
168	1	1	1	1	1	1	1	1	1	1	1	1	1	1	1
169	1.8	1.6	2	2.2	3.2	2	2.6	2.6	3	3.4	3.4	3.4	4	4.2	4.2
170	1	1	1.8	2.2	2	1.2	1.6	2	2.2	2.8	2	2.6	2.6	3.2	3
171	1.4	1	1.4	1.4	2.6	2.4	2.2	2.6	3	4	3.2	4	3.6	4.4	4.6
172	1	1.4	1.6	2.6	2.4	2	2.2	2.4	2.8	4.2	3.6	3.2	4.4	4.6	5
173	1.4	1.6	2.8	3.2	4	1.4	2	2.8	3.2	3.8	2	2.4	4	4.6	4.2
174	4	3.8	3.8	3.6	3.4	3.4	3	3.4	3	2.6	2.8	2.2	2.8	3	2.6
175	3.8	3.2	3.6	4	3.4	2.8	3.2	4.4	3.2	4.6	3.4	3.4	4	3.6	4.2
176	1	1	2	3.4	3.8	1.6	2	2.6	3.8	4.6	3.8	3.8	4.2	4.8	4.6
177	1	1.2	1.6	1.6	2.8	1.6	2	2.6	3	3.4	3.4	3.6	3.6	4.6	4.8
178	1.4	1.4	1.8	1.6	2	2.4	2.2	2.6	2.6	2.6	3	3	2.8	3.2	3.6
179	1	1	1.2	1.2	2	1.6	1.8	2	2.4	3	3.2	2.4	3.6	3.6	3.8
180	1.2	1.6	2.2	3	3.6	2	2.6	2.6	3.2	4.2	3.2	3.6	4.4	4.8	4.4
181	1	1	2.2	2.8	3	1.6	2.2	2.6	3	4.2	3.2	3.2	3.8	4.2	4.8
182	4	3.8	3.8	4	2.8	3.4	3.2	3.6	3	3.4	2.8	2.4	2.2	1.8	1.6
183	3	2.8	3	3.8	4.2	3.4	2.8	3.4	4.6	4	3.4	4	3.8	3.8	4
184	2.2	3	3	2.8	2.2	3	3	2	2.8	3	2	2.8	2	2.4	3.2
185	3.4	3.8	3.4	3.4	3.4	3.2	3.8	3.2	4	3.4	3.6	3.4	4.4	3.4	3.6
186	1	1.2	1	1.2	1.2	1.2	1.4	1.4	1.4	2	2.2	2.4	2.2	2.6	2.8
187	1	1.4	1.6	3.2	3.6	1.2	3	2.2	2.8	3.8	3.8	3.8	4.2	4.4	4.8
188	2.6	2.6	3.2	3.4	3.8	3.8	3	3.6	4.2	4	3.6	3.8	3.4	4	4.8
189	1.2	1.6	1.8	3	3	2.6	2.6	2.8	3.8	4.2	2.8	3	4	4.6	4.8
190	3.8	3.8	4.2	4.2	4	4.4	3.4	3.2	3.6	3.6	3.4	2.8	2	2	3.2
191	1	1.2	1.6	2	2.8	2.4	2.4	3	3.2	4	3.2	3.6	3.8	4	4.6
192	4	4.8	5	4.4	4.2	4.8	4.8	3.6	4.2	3.6	4	3	3.2	3	2.6
193	1	1	1.2	1.6	3.2	1.4	2.2	3	3.8	4.6	3.6	3.8	4.8	5	4.6
194	1	1	1	1	1	1	1	1	1	1	1	1	1	1	1
195	3.2	3.2	3	3.6	3.6	3.6	3.4	3.8	3.8	4	4	4	4	4	4
196	1.4	1.4	1.2	1.6	1.4	1	1	1	1	1	1	1	1	1	1
197	1.2	1.2	1	1.6	2	1.8	2	2.6	2.2	2.8	2.6	2.8	3.4	3.4	3.4
198	1	1	1.6	2.2	2.8	1.6	1.4	2.4	2.4	3.2	3	3.4	3.6	4.2	4.8
199	2	2	2	2	2	2	2	2	2	2	2	2	2	2	2
200	5	4.6	5	4.2	4.8	2.8	3.6	2.8	3.6	2.6	1.8	1.4	2	1.4	1.2
201	1	1.4	1.4	1.8	3.2	1.4	1.2	2	2.8	3.2	2.8	3.6	3.2	4	4
202	1	2	1.8	1.8	3	2.4	2.8	3.4	3.4	4.2	4.6	4.6	4.6	4.8	4.8
203	4.6	5	4.4	4.2	4.2	3.6	2.8	3	3	2.4	1.4	1.6	1	1.2	1
204	1	1	1.2	2	2	1.8	2	2	2.4	2.8	3.4	3	4	4.6	4.8
205	2.2	2.4	2	2.6	3	2.2	2.6	3	2.8	2.8	3.2	3	3.6	3.6	4
206	3.8	4.8	3.4	3.4	4.4	3.6	3.6	2.8	3	2.2	1.4	1.8	2.2	1.2	1
207	1.2	1.6	2	2	3.2	2.6	2.4	3.2	3.4	3.4	3.2	3.6	4	4.6	4.6
208	1.4	1.8	1.6	2.4	2.6	2.2	2.8	2.8	3.2	3.2	3.2	3.4	3.8	4.2	4.8
209	1	1	1	1	1.8	1	1	1.4	1.4	2	2	1	2.2	1.6	1.8
210	1	1.2	1.2	2.4	3.8	2.6	2	3	3	3.8	3.6	3.6	4	4.4	4.6
211	1	1.2	3.4	3	2.8	1.4	1.6	3.6	3.2	4.2	2.6	4.4	4	4.6	5
212	2	1.4	1.8	2.4	2	1.6	1.6	1.8	2	2.8	3.4	3	3.2	3	3
213	2.4	2.2	2	2.8	2.8	2.8	2.6	2.6	3.6	3.8	4	4.4	4.2	4.4	4.8
214	1	1.4	1.4	3.6	2.6	2	2.8	3.2	3.8	4.2	3.2	3.6	3.8	4.8	4.8
215	1.2	1.4	2	3.4	3.4	2.4	2.8	3	4	4.4	3	3.8	4.6	4.8	5
216	1.6	1.6	2.2	2.8	3.8	2.4	3.2	3	3.2	3.6	3.6	3.8	4.6	4	4.4
217	1	1	1.6	1.8	3.2	2.2	2.2	2.4	3.2	3.2	3.6	3.8	3.6	4.6	5
218	1.6	1.6	2.6	4.4	3.8	1.6	2.2	3	3.8	3.6	3.2	3.4	3.6	4	4.4
219	1.8	3.2	3.4	2.2	3.2	3.6	3	2.2	3	3.4	2.6	2.2	3.2	2	3
220	1.2	1.8	2	2.4	2.8	2.6	2.6	2.8	3.2	3.6	2.8	3.6	3.2	4	3.8
221	2.2	2	2.8	2.6	2	3.2	1.6	2.4	2.6	2.6	2.8	2	2.2	2.6	2
222	1	1.6	2	2.6	4	2	2.2	3.2	3.8	4.2	3.2	4.2	4.4	4.6	5
223	3.6	4.4	4.6	3.8	3	4.8	4.2	3.8	3	2.6	4.2	2.8	3	2	2.2
224	5	5	4.8	5	3.2	4.6	4.6	4.2	3.8	3	3	2.2	1.8	1.8	1.6
225	3.4	3.4	2.8	3.2	3	3.2	3.2	3.6	3.2	3.4	3.4	2.8	3	3	3.4
226	1	1.6	2.2	3	3.6	2.2	3	3	3.8	3.8	3.4	3.8	3.8	4.4	4.8
227	3	3	3	3	3	3.4	3	3	3.4	3	3	3	3	3	3
228	2.2	2.2	1.4	2.8	2.4	1.6	2.4	2.6	3.6	1.8	2.6	2.4	1	1.6	1.4
229	1	1	1.2	2.2	2.8	1.6	1.8	2.6	2.2	3.8	2.6	2.2	3.2	3.2	4.6
230	1.2	1	1.4	2.2	2.6	2	2.4	2.6	2.6	3	3	3.4	3.4	3.8	4
231	1	1.6	2.2	2	2.6	1.2	2.6	2.8	3.4	3.4	2.4	3.2	3.8	4.2	5
232	1.2	2.4	2.6	3	3.2	2.4	3.4	3.4	3.4	3.8	3.8	4.6	4.2	4.6	4.4
233	4.2	3	3	2.2	2.6	1.4	1.4	1.6	1.2	1.4	1	1	1	1	1
234	1	1.4	1.8	2.6	3.4	2	2.8	3.4	4.6	4.4	4.6	4.4	4.8	5	5
235	2	1.8	2	2.2	2.4	2.6	2.8	2.8	2.8	2.8	2.6	2.8	2.8	3	3
236	1.6	1.2	1.6	1.4	2.2	1.6	1.8	2	2.2	3	3	2.8	2.8	3	3.4
237	2.2	2	1.6	1.8	1.4	1.6	2.2	1.4	1.6	1.4	1	1.4	1.4	1	1
238	2.2	2.8	3	3	3.2	3	3.4	3	3	2.8	3.2	3.8	3.8	3.6	4.2
239	1.6	2.4	1.6	3.2	2.8	2.2	2.4	2.8	2.8	3.4	2.8	3.2	3.6	3.2	4
240	2.8	3	2	2.4	2.6	2.6	3	2	3.2	2.8	2.8	2.4	3	2.8	2.8
241	1.4	1.2	2	1.8	2.6	2	2.8	3.2	2.8	3.6	3.8	3.8	4.2	4.6	4.4
242	1	1.2	1.2	1.2	1.4	2	1.8	2.4	2.2	2.6	3.4	3.2	3.2	3.8	4.6

## Sheet: exp1_Bumpiness
	speed = fast					speed = medium					speed = slow
participants#	delay=0ms	delay=250ms	delay=500ms	delay=750ms	delay=1000ms	delay=0ms	delay=250ms	delay=500ms	delay=750ms	delay=1000ms	delay=0ms	delay=250ms	delay=500ms	delay=750ms	delay=1000ms
243	4	3.6	3.8	3.6	3.8	3.6	3.4	3.2	3.2	3.2	3.6	3.6	3.2	3.2	3.2
244	2.6	2.6	2.8	2.8	3	2.6	2.8	2.8	2.4	2.6	2.6	2.6	2.6	2.8	2.6
245	2	2.4	2.6	2.6	2.4	2.2	2.2	2.2	2.6	2.8	3.4	2.4	3	2.8	2.8
246	1.2	1	1	1	1	1.2	1.4	1.4	1.2	1.2	1.4	1.2	1.2	1.4	1.2
247	2.2	2.6	2.2	2.6	2.2	2.2	2.6	2.6	2.2	2.6	2.2	2.6	3.4	2.6	2.2
248	4	3.4	3.4	1.6	3.4	4.2	2.4	3.4	3.6	3	3	2.6	3.6	1.8	3.4
249	3.8	3.4	3.6	2.8	3.2	3.2	2.8	3.2	3.2	2	2.6	2	2.4	2	2.4
250	1.2	1.8	2	2.4	3.6	2	2.6	4	4	3.6	3	4.4	4.6	4.8	4.6
251	1.8	1	1.8	2.2	1.4	2.2	2	2	2	1.4	1.8	2	1.6	1.6	1.8
252	1.2	1.2	1.2	1.4	1.4	1	1.4	1.4	1	1.4	1.4	1.8	1.4	1.4	2
253	1.2	1.8	1.8	1.8	1.8	1.8	2.6	3	2.8	2.6	2.8	2	3.2	2.4	2.2
254	1.6	2	1.6	2.2	2.4	1.6	1.8	2.4	2.4	2.4	2.2	2.4	2.2	2.4	2.6
255	1.4	1	1.2	1.4	1.2	1	1.6	2	1.2	1.4	1.2	1.6	1.6	1.6	1.8
256	4.4	4	4.2	4.4	3.8	3.2	3	3	3.4	3.4	2.4	2.4	3.2	2.2	2.4
257	2.6	2.6	2.8	2.4	3.8	3	3.4	2.6	3.6	3.6	3.2	3.4	3.8	3.6	3.4
258	2	2.2	2.2	2.2	2	2.2	2	2	2.2	2.6	2.6	3	3	2.8	2.8
259	2	2.2	1.8	2.6	2.2	1.6	2.2	1.8	1.8	3.2	2.4	2.6	3.8	2.2	3
260	2	2.4	2.2	2	2.4	2.2	2	2.6	2.4	2.8	3	3.2	3	3	2.6
261	1	1	2	2.6	3	2.2	2.4	2.8	2.8	4.2	3.2	3.4	3.2	3.4	3.8
262	1	2	2.2	2	2.8	2.4	2.6	2.8	2.2	3	2.8	2.8	3.6	3.2	4
263	3.2	4.2	3.4	4	4	3.4	3.4	3.8	3.6	4	4	3.8	3.4	3.4	3.4
264	3.8	3.8	4	3.4	3.2	2.8	2.8	3	2.8	2.6	2.4	2.2	2	1.6	2
265	1.6	2.4	2	2.2	2.2	2.6	2.6	2.6	1.6	2.8	2	2.4	2.6	2.2	2.4
266	1	1.2	1.8	2	1.8	2.4	2.8	2.2	3	3	2.8	2.8	3.8	3.4	3.4
267	4.8	4.2	4.2	3.4	4.2	5	5	4.6	5	4.2	5	4.2	5	4.2	4.8
268	1.2	1.4	1.6	2	2.4	1.8	1.4	2	2	2.8	2.8	3.6	3.8	3.6	4
269	1.6	1.4	1.8	1.6	1.4	1.6	2	1.6	1.8	2.2	2.6	2.4	2.4	2.2	2.4
270	3	3	3	3	3	3	3	3	3	2.6	3	3	3	3	3
271	2.2	2.4	2.4	2.6	3.2	1.6	2.6	2.8	2.8	3.2	3.4	3.2	3.6	3.8	4.2
272	3	3	3	3.2	3	3	3.2	3	3.2	3	2.8	3	2.8	3.2	3.4
273	2.6	3	3	2.4	2.8	3.4	3.2	3.8	3.4	3.2	3.2	3.4	3.8	3.4	3.4
274	1	1	1	1	1	1	1	1	1	1	1	1	1	1	1.4
275	3.8	3.8	4	4.6	4.6	3.8	4	5	4.8	4.8	5	5	5	5	5
276	1	1.4	1.2	2	1.6	1.8	1.4	1.2	1.8	1.6	1.6	1.6	1.6	1.8	1.8
277	1	1.2	1.2	1.4	1.6	1.6	1.4	2	1.8	2	3	2.6	2.6	2.6	2.8
278	1	1	1	1.2	1	1.2	1	1	1	1	1	1	1	1	1
279	2.6	3	3	3	3	3.2	3.6	3.8	3.4	3.4	3.6	3.2	3.8	3.2	3.2
280	2.8	2.8	3.4	2.8	3.6	3	2.8	3	3.4	3.4	3	2.8	3.4	3.2	3.4
281	1.2	1.2	1.4	1	1.2	1.8	1.4	1.2	1.4	1.2	1.4	1.4	1.8	1.4	1.6
282	4.8	4.4	4	3	2.6	4	3	3	2.6	2	2.6	2.2	1.6	2.2	1.4
283	4.2	3.6	3.8	3.8	4.4	4.2	4.2	4.4	4.2	3.8	3.6	3.6	4.2	3.8	3.6
284	1	1.4	1.2	1.2	1.2	1.4	1	1	1.2	1.2	1.8	1.6	2	1.6	1.4
285	3.8	3	3.2	3	3	2.4	2.8	3.6	3.4	3.2	3.2	3.2	3	3.2	3
286	2	2.2	2	1.6	2	2.4	1.8	1.8	2	1.6	2	2	2	2	1.4
287	3	3	3	3	3	3	3	3	3	3	3	3	3	3	3
288	2.2	2	3	2.8	3	2.8	2.4	3	3.2	2.8	3.8	4	3	3.6	3.6
289	1.8	1.6	1.8	2.6	3.4	2	2.4	2.6	3.6	3.8	3	3	3.2	3.8	3.4
290	1.2	1	1.6	2	2.4	1.8	2.4	2.2	2.6	2.8	3	3	3.8	3.6	3.4
291	2.8	3.2	3.4	3.6	3.4	3.8	2.6	4	3.4	2.8	3.4	3.4	3.2	3.8	4
292	2.6	2.6	3.2	2.6	2.6	2.8	3	2.6	2.6	2.8	3.8	2.8	3.4	3.8	3.2
293	5	5	5	5	5	5	5	5	5	5	5	5	5	5	5
294	3.2	2.8	2.4	3.2	2.6	3.4	3.2	2.8	3.4	3.4	4	3.6	3.6	3.2	4
295	3.2	3	3.2	3	3.2	3.2	3	3.4	3.4	3.2	3.4	3.4	3	3.6	3.4
296	2.4	2.2	2.2	2	2.6	2.2	2.4	2.6	2.4	2.6	2.6	3	2.8	2.8	2.6
297	2	1.2	2	1.4	2	1.6	2.4	1.4	2	2	2.4	1.4	2.6	2.2	2
298	2.4	2.8	3.2	2	2.8	2.8	3.6	3.8	4.4	4	4.4	4.6	5	4.8	4.4
299	2.2	3.6	3.6	3.6	4.4	2.8	3.8	4.4	4.4	3.6	3.6	3.8	4.6	4	4.2
300	1.8	1.4	2.8	3.4	3.6	2.2	2.4	3.2	4.6	4.6	3	4	5	5	5
301	2.8	2.4	2.2	2.8	3	2.2	2.6	2.6	3.4	3.4	3	3.2	3	3.4	3.6
302	2	1.8	1.8	2.4	2	3	2.8	2.6	2.8	2.6	3.8	3.2	3.2	3	3.8
303	2.8	3.2	3.4	3	2.4	2.6	2.8	2.8	2.6	3	2.6	2.2	2	2.2	2
304	1.4	1.6	1.6	1.6	1.6	2.2	2	2.8	3	2.8	2.2	2.8	3	2.2	3
305	3.4	3.6	3.6	4	3.6	3.8	3.4	3.2	3.4	3.6	4.2	3.4	3.4	3.6	3.4
306	3.6	2.4	3.2	3.2	2.8	2.8	3	3.4	3	3	3	3.4	2.8	2.6	2.6
307	1.4	2	2.2	2.8	2.8	2.6	2.6	3	3.4	3.8	4	3.8	4.6	4.2	3.8
308	2.4	2.4	2.2	2.2	2.2	2.2	2.6	2.2	2.4	2.4	2.6	2.2	2.2	2	2.6
309	3.6	3.6	3.8	3.8	3.8	2.6	2	2	2	2.2	1.2	1.2	1	1.2	1
310	1.6	2.4	2.4	2.2	2.4	3.4	2.2	3.4	3	2.2	3.4	3.8	3.6	3.6	3.4
311	1	1.2	1.6	1.6	2.8	2.2	2.6	3.2	3.4	3.4	4.6	4.2	5	4.8	4.8
312	1	1.8	2.2	2.2	2	1.6	3	3	1.6	2.8	2.8	2	1.8	1	1.4
313	1.4	2.2	1.4	1.4	1.8	1.8	1.8	2.2	2	2	2.8	1.4	1.8	2.2	1.6
314	1.6	1.8	1.8	1.8	2.2	2.2	2	1.6	1.6	2	2	1.6	2	1.4	2.6
315	1.8	2.2	2.2	2	3.2	3	2.8	2.6	1.8	2	2.4	2.8	2.4	2.8	1.8
316	1.4	1.6	2	2.2	3.4	2.6	3	2.8	3.6	3.4	3	3.4	4	4.6	4
317	1.8	1.4	1.6	2.6	1.8	2.2	2.6	2.2	1.8	1.6	3.2	2	2.2	2.8	2.2
318	1	1	1.4	1	1	1	1	1	1	1	1	1	1	1	1
319	1	1	1	1	1	1	1	1	1	1	1	1.4	1.6	1.4	1.6
320	1.2	2	2.4	2.8	2.6	3.2	3.2	3.8	3.6	5	4.8	5	5	4.8	4.6
321	4.2	4.4	4.2	3.6	3.6	3.6	3.8	3.2	2.6	2.4	2.8	2.2	2.2	2	1.4
322	1	1.2	1.2	1.4	1	1.6	1.8	2.4	2	2.2	3.2	3.6	3	3.6	3.6
323	2.6	2.2	2.2	2.4	3.2	2.4	2.6	2.4	2.2	2.2	2.2	3.2	2.6	2.2	2.2
324	1	1	1	1	1	1	1	1	1	1	1	1	1	1	1
325	1	1.8	1	1	1	1	1.2	1.2	1.2	1	1	1	1.2	1	1.2
326	2.4	2.2	2.4	2.2	2.4	2.6	2.8	3	2.8	2.2	2.8	2.8	2.8	2.8	2.4
327	3.8	3.2	3.4	3.2	3.4	3.6	3.6	4	3.6	4	3.6	4.2	3.8	4	4
328	2.4	2.4	2.8	2.8	3.6	2.2	3	3.2	2.6	2.2	3	2.2	2.4	2.6	2.8
329	1	1.2	1.8	2.6	3.6	1.8	2.2	2.8	3	3.6	3.6	3.6	4.4	4.4	5
330	1	1.6	1.8	1.6	1.6	1.4	2	2.2	2.2	1.2	2.2	1.8	1.8	2.4	1.4
331	2	2.6	3	2.6	1.6	2.4	1.6	3	2.2	1.2	2	2	3.6	3.2	2
332	1	1.8	1.8	2.2	2.2	2.4	3.4	3	2.8	3.4	3.4	3.2	3	3	2.8
333	1.6	1.2	1	1.2	1.4	1	1.4	1.4	1.2	1.4	2	1.8	1.8	2	2
334	1.4	1	1	1.4	2	2.2	1.2	1.2	1.8	2.6	1.8	2.6	2.4	2.6	1.8
335	2.2	1.8	1.8	2.6	3.4	1.4	3.6	3.6	3.6	3.2	3.2	3	4.4	3.8	3.8
336	1.2	1.2	1.2	1.4	1.6	2.2	1.8	2.2	1.8	2.2	2.2	2.6	2.2	3	3
337	3.4	3.2	3.2	3.2	3.6	3	3.4	3.2	3.4	3.8	3.6	3.6	3.6	3	3.8
338	1.4	1.6	1.6	1.6	1.4	2.2	1.6	1.6	2.2	1.2	1.4	2	2.6	1.6	1.8
339	3.2	3	2.6	2.8	2.8	2.8	3.2	3.6	3.2	3.2	3.2	3.2	3	3	3.4
340	1	1.4	2.2	1.6	2	2.4	3	2.8	3.6	1.4	3.2	4.2	4.4	3.8	3.8
341	1.4	1.8	1.2	1.4	1.2	1.6	2.2	1.8	2.8	2.4	3.8	3.2	3.2	2.8	3
342	3.4	3.4	3.2	3.8	3.6	3	3.2	3.2	2.8	3.6	3	3.2	2.8	2.4	3
343	3	2.6	2.2	2.8	3	2.4	2.6	2.6	3	3	3.4	2.8	3.2	3.2	3.2
344	3.8	4	4.4	3	3	3.6	3	4	4.2	3.6	3.6	4.4	3.8	4	3.8
345	1.8	2.2	1.8	1.6	1.4	2.2	2.6	2.2	2.2	2.4	2	2.8	2.4	2	2.2
346	2.8	2	3	2.6	2.4	3	2	3.6	3	3.4	3	3	3.4	2.2	2.6
347	2	2.6	2.4	2.2	2.4	2.4	2.6	2.2	3.6	2.8	3	4	3.2	4.2	3.4
348	3	2.8	2.8	2	2.4	3.4	3.8	3.8	3.2	4	2.8	4.2	3.6	3.4	3.4
349	1.6	2.4	1.8	2.6	2.4	3.4	2.8	3.2	2.2	2.8	3.6	2.8	2.8	2.8	3.2
350	2.4	2.6	2.4	3.2	2.8	3	3.6	4	4.4	4.4	4.8	3.8	3.8	4.2	3.4
351	2.2	2	2.2	2.8	2.2	1.8	2.2	1.6	1.8	1.8	2	1.6	3	2.2	2
352	3.4	4	4	3.4	3.4	3.6	3.8	3.4	3.2	3.4	2.6	2.4	3.2	2.8	3
353	2.2	3	3	2.4	2.6	1.8	1.4	1.6	2	1.8	1.4	2.2	1.4	1.2	1
354	3.6	3.2	2.6	3.4	3	3.2	3	3.2	3.4	3.4	3.4	3.6	3.4	3.6	3.4
355	2.6	2.4	2.6	2.2	2.2	2.6	2.8	1.8	2.8	2.2	2.4	2.2	2.8	2.6	2.4
356	1	1	1	1	1	1	1	1	1	1	1	1	1	1	1
357	5	4.4	4.2	4.6	3.4	3.2	4	3.6	3	2.6	3	2.8	2.6	3.2	2.8
358	2.8	2	2.8	2.8	1.8	3.8	3.8	3.6	3.6	2.4	4.6	4.6	4.6	4	4
359	2	1.4	1.6	2	2.2	2.4	2.6	3	2.8	2.8	3.2	3.2	3	3.2	2.8
360	1	1	1	1	1.4	1.8	1.4	2.2	2.8	2.2	3.6	2.2	3	4.4	3.2
361	3	3	3	3	3	3	3	3	3.2	3	3	3.2	3	3	3
362	3.2	3.4	2.8	3.2	3	3.4	2.8	3	2.8	3.6	3.6	3.4	3.2	3.6	3.4

## Sheet: exp2_SoA
	speed = fast					speed = medium					speed = slow
participants#	delay=0ms	delay=250ms	delay=500ms	delay=750ms	delay=1000ms	delay=0ms	delay=250ms	delay=500ms	delay=750ms	delay=1000ms	delay=0ms	delay=250ms	delay=500ms	delay=750ms	delay=1000ms
363	4.8	4.2	4.4	4	3	4	3.6	4	3.2	3	3.4	3.2	3.2	3.2	3
364	1.6	1.4	2.4	2	1.8	3.4	3.2	3.2	2.8	3	3.2	3.2	3	2	2.6
365	5	5	4.8	4.4	4	4.4	3.2	3	3.8	2.8	2.6	3	2.2	2.6	1.6
366	4	3.6	3	3	2.8	4	4.2	3.6	3.4	3.2	3	2.8	3	2.8	2.4
367	4.8	4.6	2.8	2.2	2.2	3.8	3.6	2.2	1.8	1	2.4	2.4	2.6	1.6	1
368	1	1	1	1.4	1.8	1.6	2	2	2.2	3.2	2.8	4	3.8	4.4	4
369	5	5	4.2	4.2	3.4	4.6	4.4	4.4	3.6	3	3.4	2.8	3	2.4	2.4
370	2.2	3.2	3	2.8	2.6	3.8	4	3.6	3.4	2.8	3.6	3.4	2.6	2.8	2.4
371	3	3.6	3	3	3	3	3.2	3.2	3.2	3	3.2	3	3	3.4	2.6
372	5	4.8	4.4	4.4	4.2	4.8	4.2	4.2	4	3.6	3.2	3	3	2.8	2.6
373	3.2	4	3.2	3.4	3.4	3.4	3	3.4	3.8	3.2	3.6	2.8	2.8	3.6	3
374	4.8	5	4.8	4.8	4.6	4.6	4.8	4.6	4.4	4.2	4.6	4.4	4.2	4.4	4.2
375	5	5	5	5	5	5	5	5	5	5	5	5	5	5	5
376	5	4.8	4.2	3.6	4	4.4	4	3.8	3	3.2	2.8	2.2	2.2	2	2.4
377	4.8	4.8	4.6	4.6	4.2	4.4	4.4	3.6	3.4	3.8	3.6	3.2	3	3.2	2.8
378	5	5	5	5	5	5	5	5	5	5	5	5	5	5	5
379	4.8	4.4	3.8	2.6	1.8	4.6	3.8	3.4	2.2	1.6	4	3.4	2.6	2.8	1.8
380	3.8	3.6	3.8	3.4	4.2	3.8	3.6	4.2	3.4	3	3.8	3	3.2	3.2	2.6
381	4.6	4.4	4.8	4.6	4.8	5	4.8	4.2	4	4.2	3.8	3.8	3.2	3	3.4
382	5	4.8	5	4.8	5	5	5	4.8	4.6	4	4.6	4	3.6	3.6	4
383	5	5	5	4.6	4.4	3.8	4.6	4.2	3.8	3.8	4.4	4	3.8	3.4	2.6
384	5	5	4.8	4.6	4.6	4.6	4.6	4.8	4.2	3.8	3.8	3.4	3.4	3.4	3.4
385	5	5	4	3.8	2.6	4.4	3.2	3.8	3.2	2	2.2	2.2	2	1	1.2
386	5	5	5	4.4	3.6	4.6	4.2	3.6	3.6	3.2	3.4	3	3.2	2.2	1.8
387	5	4.8	4.4	4	4.4	4	4.4	4.2	3.8	3.2	3	3	3.2	2.8	2.4
388	5	5	5	4.6	4.2	5	5	5	4.6	4.4	5	5	4.8	4.8	4.2
389	2.6	2.4	2.2	2.2	2.4	3	3	3	3	2.8	3	3	3	3.2	3
390	2.4	2.2	2.4	2.6	1.8	3.8	3.4	3.6	3.8	3.2	4	4.4	4.2	3.8	3
391	4.6	3.2	2.4	3.2	2.4	3.6	2.8	2	1.6	1.4	2.8	1.8	2	1.2	1.4
392	2.8	2.8	3.4	2.6	2.4	3.4	3.8	3.4	3.4	3	3	2.4	2.4	2	2.8
393	4.6	4.2	4.8	4.4	4.6	4.6	4.8	4.2	4.4	4.6	4.4	4.4	4	4.2	4
394	5	4.6	3.8	4.6	3.4	3.8	4.2	4.2	3.6	2.4	2.6	2.8	2.8	1.8	3
395	4.8	4.2	4.6	4.6	4.4	4.4	4.2	4	4	3.4	3.8	3.8	3.2	3.2	3.6
396	3.4	2.6	3	2.8	3	4	2.8	3.2	3.2	2.2	2.2	3.2	2.4	3.2	2
397	4.8	4.4	3.6	3.2	2.8	4.2	3.2	3	2.4	2.4	3.2	3	2.8	2.6	2
398	5	4.2	5	4	2.6	3.4	4.6	3.8	3.2	2.2	3.6	3.2	3.8	2.2	2.4
399	3.4	3.4	4.4	2.8	2.2	2.8	4.4	3.8	3.8	2.6	3.4	3.6	4.2	1.6	1.8
400	4.2	3.8	3.4	3.4	2	4	3.4	2.6	2.6	2	2.4	2.2	1.6	2	1.2
401	5	5	4.6	4.6	4	5	4.6	4.4	5	3.8	4	4.6	3	4	3
402	2.4	3	3.2	2.6	2.2	4	3.8	3.8	2.6	2.8	4.2	3.6	3.6	1.6	2.4
403	4.8	5	4.8	5	4.4	4.8	4.4	4.8	4.6	4.2	3.8	3.4	3.4	3.2	3.4
404	4.6	4.6	4.2	3.4	3	4	3.4	3.2	3.2	2.6	2.6	3	2	1.8	1.8
405	5	5	4.6	4	4	4.4	4.4	3.8	3.8	3.6	3.2	3.2	3.2	3	1.8
406	4.4	4.6	4.2	3.8	3.8	4.6	4	3.8	3.6	3.6	3.6	3.6	3.4	3.2	3.2
407	3.8	3.8	3.4	3	3.4	3.4	3.8	3.6	3	3	3.6	3.8	3.4	3.8	3.2
408	5	5	5	4	4	4.8	4.2	4	3.6	3.6	3.6	3.6	2.8	2.6	2.6
409	4	4	3.4	3.2	3.2	3.8	3	3.2	3	2.8	3.6	2.6	2.8	2.8	2.8
410	5	5	5	5	5	5	5	5	5	5	5	5	5	5	5
411	4.6	4.8	4.4	4.2	3.4	5	5	5	4.4	3.4	4.4	4.4	4	3.4	3.2
412	5	4.8	4.8	4.6	3.8	4.6	4.8	4.2	3.6	3.4	4.2	3.8	3	3.2	2
413	1.6	1.4	2.2	2	2.8	3	2.6	3.6	3.8	3.8	4.2	4.6	4.6	4.4	3.8
414	5	4.8	4.8	4.2	4.4	4	3.8	3.8	4	3.4	3.4	3.8	2.6	2.8	3.2
415	5	5	4.2	3.6	3	4.4	2.6	3.6	3.2	1	1.8	1.2	1	1	1.2
416	4.8	4.8	4	4	3.8	4	4	3.8	3.2	3	3	3	2.6	2.2	2.2
417	3.4	3.4	3.4	3.4	3	3.8	3.4	3.6	3.2	2.6	3.6	4.4	3.6	3.6	2.2
418	5	4.6	3.8	3.6	3	3.8	4	3.8	3	3	3.6	3	3	3	2.6
419	3	2.6	2.8	2.8	2.8	2.4	3	2.8	2.4	2.4	2.6	2.8	2.6	2	2.2
420	4.6	4.8	4.4	4.6	4	4	4.4	4.4	4.2	4.2	4	3.8	3.2	3.8	3.6
421	2.4	3.6	3	2.2	2.6	4.6	4.6	4.8	4.6	3.4	4	3.8	2.2	1.8	1.8
422	4.8	5	4.4	3.6	2.8	3.8	3.6	2.6	2.6	2.6	2.2	2	2.2	1.2	1
423	2.2	2.8	2.8	2.2	3.6	3.4	3.6	4.4	4.2	4	5	4.8	4.8	5	4.8
424	4.6	4.4	4.2	3.6	3.4	3.6	3	2.8	2.4	2.8	2.4	2	2	1.6	1.4
425	4.8	4.6	4.4	4	4	5	5	4.4	4.6	4.2	5	5	5	4.6	4.8
426	5	5	4.8	4.6	4	5	5	4.6	4	3.8	4	3.8	3	3	3.4
427	4.4	4.8	4.6	3.8	5	4.4	4.2	4.4	4.2	3.8	3.6	2.8	3.2	3.4	3
428	4.8	4.4	4.4	4	4.2	4	4	3.6	3.4	3.4	3.2	3	2.6	2.6	2.4
429	2.8	3	3	2.8	3	3.4	3	3.2	3.2	3.2	3.8	3.6	3.6	3.4	3.8
430	5	5	5	5	4.8	5	5	5	5	5	4.8	5	5	4.6	4.6
431	4.6	4.8	4.8	5	5	4.6	5	4	4.8	4.4	4.8	4.4	3.8	3.8	4.2
432	3.4	3.6	4	3.6	3.4	3.6	4.4	3.4	3	2.8	3.2	4	2.8	3	2.6
433	3.8	3.8	3.8	3.2	3.6	2.8	3.4	3.6	3.2	3.4	3.4	4	3.2	3.2	2.8
434	4.8	4	4	3.2	3.6	3.2	2.8	3	3	3.4	2.6	2.6	2.4	1.8	1.8
435	5	4.2	4.8	3.8	3.6	4.2	3.2	3.6	2.6	2.2	2.6	2.2	2.6	1.6	1.8
436	5	4.8	4.6	4	4	4.2	4	4	3.4	2.6	2.6	2.6	2.4	2.8	2.2
437	4.6	4	3.8	4	3.2	3.8	3.8	3.8	3	2.6	3.4	3.2	3	2.8	2
438	3.8	4.2	4	4.6	5	4.2	4.2	3.4	3.8	3.6	3.6	3	2.4	2.6	2.2
439	3	3	3	3	3	3	3	3	3	3	3.2	3	3	3	3
440	3	3.4	3.2	3.2	3.8	4.2	4.4	4.4	4.4	4.2	4.4	4.6	3.8	4.4	3.8
441	5	5	5	4.2	4	4.6	4	2.8	2.6	2.8	1.4	1.4	1.4	1.4	1
442	5	5	4.8	3.8	4.4	4.2	4.4	3.8	3.8	3.4	3.8	3.4	3	2.8	2.4
443	4.8	4.8	5	4.2	4.6	5	4.2	4.4	4.8	4.2	4.2	4.2	4.2	3.6	3.4
444	4.8	4.8	5	4.8	5	4.8	4.8	4.8	4.6	4.2	4.4	3.8	3.6	4.4	3.2
445	3	2.4	3.4	3	3.4	4.4	4.2	4.2	4.2	3.8	2.8	3.2	3	2.6	2.4
446	2.6	2.4	2.6	1.6	1.6	2.2	2	1.8	1.6	1.4	1.2	1.2	1	1	1
447	5	4.8	4.2	4.4	3	4	3.8	3.8	2.8	3	1.8	2.2	1.8	1.2	1
448	5	4.6	4.8	3.6	2.6	4.2	4	3.6	3.2	2	3	2.4	2	1.8	1.8
449	4.2	4.2	4.2	4.6	4.8	4.4	4.6	4.6	5	5	5	4.6	4.2	4.2	4.2
450	4.2	5	4.2	4.6	3.2	3.8	3.8	3.2	3.2	3	3.2	2	2.2	2.2	2
451	4.2	4.2	3.8	3.2	2.8	3.4	3	2.6	2	2.4	1.4	1.8	1.6	1	1.6
452	1.8	1.6	2.2	1.4	1.6	2	2.8	2.6	3.6	1.4	3.4	3.2	2.4	2	1.8
453	1.6	1.8	2	1.8	2	2.8	3	3.2	3.6	3	4.2	4.2	4.2	3.8	2.8
454	5	4.6	4.6	4.2	3.8	5	4.4	4.2	4.4	3.6	4.2	4.2	4.2	3.6	3.4
455	3.6	3.2	3	3.4	3.2	3.2	3.6	3.4	3.2	3	3.2	3.2	3.2	3.2	3.2
456	5	4.6	4.4	3.8	4	4.6	4.2	3.6	3.4	3.2	3	2.6	3.2	2.2	2
457	4.8	5	4.6	4.2	3.2	4.8	4.4	4	3	3.6	3.2	3.6	3.2	2.6	2.4
458	5	4.4	4.4	4.6	4.6	4.6	4.6	4.4	4.6	4.8	4.6	4.4	4.6	4.6	4.4
459	1.6	1	1.2	1	1	1.8	1.4	1.8	2	2	3.2	2.8	3	3.2	3
460	1.4	1	1.2	2	2	1.6	2	1.8	2.4	2.4	3.4	3	3	3.4	3.8
461	3.6	3.2	2.8	3.8	3.4	4	3.8	3.8	3.4	3	3.4	3.4	2.8	2.4	2.2
462	2.2	1.4	2	2.2	2.2	2.4	2.4	3	3	3.8	3.6	4	4.6	4.8	4.8
463	4.6	4.8	3.8	4.4	3.4	4	4.4	3.8	2.8	2.6	2.8	3	1.8	2.4	1.4
464	1	1	1	1.2	1.6	1.4	2.4	3.2	3.4	3.6	4	4.8	4.6	5	4.4
465	4.6	3.8	4	3.4	3.4	3.6	3.4	3.2	3.2	3	3.2	2.6	2.6	2.2	2.2
466	4.2	3.8	3	3.8	4	4.2	4	4.4	4	4.4	3.6	4.6	4	3.6	4
467	1.6	1.2	1.4	1.4	1.2	1.6	1	1.2	1.2	1.2	1.2	1	1.2	1	1
468	5	4.8	4.8	4.6	4.2	4.8	4.6	4.2	3.4	3.2	3.8	3.6	3.2	3.4	2.8
469	4.6	4	3.8	4	4.6	4.2	4.2	3.8	4.4	4.2	4.4	4.6	4.2	4.4	4.6
470	5	4.4	3.6	2.8	2	4.2	3.4	2.4	1.8	2	1.4	1.2	1	1	1
471	5	5	3.6	3	3.4	4	3.4	3	2.6	1.6	2.8	2	1.6	1	1.2
472	4	4.4	4	3.2	2.4	4.4	4.6	4.2	3.6	2.8	3.2	3.4	3.2	2	2.2
473	4.8	4.4	4.4	4	4	3.2	3.4	3.6	3.4	2	2	2.4	1.6	1.8	1.4
474	2.4	3.6	2.8	4	3	3.6	3.6	4.2	3.8	3.6	4	3.4	3.6	3.4	2.8
475	5	5	4.8	4.6	3.8	4.6	4.4	4.4	4	4.2	4.4	4.2	4.2	4.2	3.4
476	5	5	4	4.2	3.4	4.2	3.2	3	3	2.8	2.4	2	2.2	2	1.6
477	5	4.6	4.4	4	2.4	4.4	4.2	3.4	2.4	1.8	2.2	2.4	2.2	1.4	1.2
478	5	5	5	4.8	4.2	4.8	4.4	4.4	4.2	3.6	4.2	4	3.8	3.4	3.4
479	5	5	5	3.4	3	4.2	3	3.4	3	2	2.6	2	1.4	1.4	1
480	2.6	3	4	3.4	3.8	3.2	3.4	3.4	3.6	3	4	3.8	3	3.2	3
481	2	2.6	2.8	2.8	3.4	3.4	3	3.4	4	3.8	4.6	4.8	5	5	5
482	3.2	3.8	3.6	3.4	4	4	4.4	4.2	5	4.4	4.4	4.6	4.4	4.6	4

## Sheet: exp2_background-luminance
	speed = fast					speed = medium					speed = slow
participants#	delay=0ms	delay=250ms	delay=500ms	delay=750ms	delay=1000ms	delay=0ms	delay=250ms	delay=500ms	delay=750ms	delay=1000ms	delay=0ms	delay=250ms	delay=500ms	delay=750ms	delay=1000ms	catch_up
483	1	1	1	1	1	1	1	1	1	1	1	1	1	1	1	4.2
484	1	1	1	1	1	1	1	1	1	1	1	1	1	1	1	5
485	3	2.6	2.8	3	3.4	3	3.4	3	3	3	3.2	3	3.2	3	3	4.8
486	2.2	2.2	2.2	2.4	2.6	2.6	2.4	2.4	2.6	2.8	2.8	2.4	2.6	2.6	2.4	5
487	2.2	2.6	2.8	2.6	2.6	2.6	2	2.4	2.4	2	2.6	2.2	3	2.4	2.4	4.6
488	1.8	1.8	1.8	1	1.8	1	1	1	1.8	1.8	1.8	1	1.8	2	1.8	4.2
489	1	1	1	1	1	1	1	1.2	1	1	1	1	1.2	1	1.2	1.4
490	1	1	1.4	1.2	1.2	1	1	1	1	1.4	1	1	1	1	1	3.4
491	1	1.2	1	1.8	1	1	1.2	1	1	1.2	1	1.8	1.2	1.4	1.8	4.6
492	1	1.2	1.2	1.8	1.4	1.2	1.6	1.6	1.8	1.6	2.2	2	2	1.8	2	5
493	1	1.2	1.2	1	1	1	1.2	1	1	1	1.2	1.2	1.4	1.2	1	5
494	2	2	2	1.8	1.6	2.2	2.2	2.8	3	2.8	2.4	4	3.2	4	3.4	4.6
495	1	1	1	1	1	1	1	1	1	1	1	1	1	1	1	5
496	2.2	2	1.8	1.8	2.4	1.8	2	1.6	1.6	1.4	1.8	1.4	2.2	2	1.6	5
497	1	1	1	1	1	1	1	1	1	1	1	1	1	1	1	5
498	1	1	1	1	1	1	1	1	1	1.8	1	1	1.8	1.8	1	5
499	1	1	1	1	1	1	1	1	1	1	1	1	1	1	1	5
500	3	3.2	3	3.6	3.2	3.6	3	3.2	3.2	3.2	3.2	3	3.2	3.6	3.2	3.8
501	1	1.4	1.4	1	1.6	2	1	2.8	2	2.6	2.6	2.8	3	3	2.8	4.8
502	2.2	2.2	3.6	2.4	2.6	2.2	2	3	2.4	2.6	2	2.6	2.4	2.6	3	2.6
503	1.8	1.8	1.8	1.8	2.6	1	1.8	1.8	1.8	1.8	1.8	1.8	2.6	1.8	1.8	5
504	2	3.4	2.6	2.6	3.2	3.2	3	3.4	3.4	3.2	2.8	2.4	3.6	3.6	2.8	5
505	1	1.4	1	1	1	1.6	1	1	1	1	1	1	1	1.8	1.4	5
506	1	1	1	1.8	1.8	1	1	1	1	1.2	1	1.2	1.2	1	1	5
507	1.8	1.8	1	1.8	1	1.8	1.8	1.8	1.8	1.8	1.8	1	1	1	1.6	5
508	3.4	2.6	2.6	2.6	3.4	2.4	2.6	2.6	2.6	2.6	2.6	2.6	3.4	2.6	3.2	5
509	1	1	1	1.4	1	1.2	1	1.2	1	1.4	1.2	1.4	1.8	1.2	1.6	5
510	2.6	2	2.2	2.6	2	2.4	2.4	2	2.4	2.8	3	2.8	2.6	2.6	3.2	4.6
511	1	1	1	1	1	1	1	1	1	1	1	1	1	1	1	5
512	2.6	2.4	2.2	3	2.4	2.4	2.6	1.8	2	2.6	3	2.2	2	2.8	2.4	3.8
513	1.6	1.8	2	1.8	1.8	2	2.2	2	2	1.2	2.2	2	1.8	2	1.6	4.8
514	1	1	1	1	1	1	1	1	1	1	1.8	1.2	1	1	1	5
515	1	1	1	1	1	1.6	1	1	1	1	1	1	1	1	1	5
516	1.8	1.8	1	1	1	1	1	1	1.8	1	1.8	1.8	1	1.4	1	5
517	1	1	1	1	1	1	1	1	1	1	1	1	1	1	1	4.8
518	2.4	2.4	2.6	2.2	1.6	2	2.4	2	2.6	2.2	2.4	2.2	2.2	2	2.2	4.8
519	1	1	1	1	1	1	1	1	1	1	1	1	1	1	1	2.6
520	5	5	5	5	5	5	5	5	5	5	5	5	5	5	5	5
521	1.8	2	2	2	2.6	1.8	2.4	2.2	2.4	1.8	2	1.8	2	1.8	2.4	4.8
522	1.8	1.8	1	1.8	1.8	1.8	1.8	1.8	1.8	1.8	1.8	2.6	1.8	2.6	1.8	3.4
523	1	1	1	1	1	1	1	1	1	1	1	1	1	1	1	5
524	1	1	1	1	1	1	1	1	1	1	1	1	1.2	1	1	4.6
525	1.8	1	1	1	1	1	1	1	1	1	1	1	1	1	1	5
526	1	1	1	1	1	1	1.8	1	1.2	1	1	1.2	1	1	1	5
527	3	3	3	3	3	3	3	3	3	3	3	3	3	3	3	5
528	1	1	1	1	1	1	1	1	1	1	1	1	1	1	1	5
529	1	1	1	1	1	1.2	1.4	1.2	1.4	1.2	2	2.2	1.6	1.4	1.8	5
530	4	4.2	4	4.2	4.4	4.4	4.2	4.2	4.2	3.8	3.8	4	4.4	3.8	4.4	3.8
531	1.8	1.8	1	1	1	1	1.8	1.6	1.8	1	1.8	1	1.2	1	1.8	5
532	1.8	1.8	1.2	1.6	2	1.8	1.8	1.8	1.6	1.8	1.6	1.2	1.6	1	1.4	3.8
533	4.8	4.4	4.6	4.2	4.2	4.4	4.4	3.8	4.2	3.4	3.4	3.6	3.6	3.8	3.4	4
534	1.8	1.2	1	1.8	1.6	1.4	1	1.8	2.2	1.6	3	2.2	2.4	2.2	3.2	4.2
535	1	1	1.8	1	1.8	1.8	1	1	1	1.8	1.8	1	1	1	1	5
536	2.2	2.6	3.2	2.4	2	3	2.4	2.4	2.6	2.8	3.4	2.8	2.6	3	3.2	4.2
537	4.2	4.2	4.6	4.2	4.2	4.2	4.2	4.2	4.2	4.2	4.2	4.2	4.2	4.6	4.2	4.6
538	5	5	5	5	5	5	5	5	5	5	5	5	5	5	5	5
539	3.6	3.8	3.2	3.8	4.2	4	3.6	3	4	4	3.4	4.2	3.8	3.6	4.2	3.8
540	1	1	1	1	1	1	1	1.8	1	1.8	1	1	1	1	1	5
541	1.4	2.6	1.2	1	1.4	1	1	1.4	1.2	1	1.2	1	1	1	1	5
542	1	1	1	1	1	1	1	1	1	1	1	1	1	1	1	4.2
543	2.6	2.8	2.6	3.2	3.4	3	2.6	3	3	2.8	2.8	2.4	3.2	3.2	3.2	4.4
544	5	5	5	5	5	5	5	5	5	5	5	5	5	5	5	5
545	2.4	2.8	2.8	3.2	4	3.4	2.2	2.4	3.2	3.2	2	3.8	2.2	2.6	2.6	2.2
546	2.2	2.4	2.4	2	2.2	3	2.6	2.4	2.8	2.6	3.2	3.4	3.8	2.6	3.2	5
547	1.2	1	1.4	1	1.8	1	1.2	1.4	1.4	1.2	1.6	1.4	1.8	1	1.4	4.8
548	1	1	1.6	1	1	1	1	1	1	1	1	1	1	1	1	3.8
549	2.4	2.6	3.8	3.2	2.6	3.8	3	3.2	3	2.8	3.2	3.4	3.6	3.8	3.6	3.4
550	1.2	1	1.4	1	1	1	1	1.2	1	1.8	1.4	1.8	1.6	2.2	1.4	5
551	1.2	1.4	2	1	1.2	1.8	1.4	1	1.2	1	1	1.8	1.6	1.6	1.2	2.8
552	1	1	1	1	1	1	2.2	1	1	1.8	1.8	1	1.8	1	2.6	5
553	1	1	1	1	1	1	1.4	1	1	1	1	1.8	1.4	1	1	3.8
554	1	1	1	1	1	1	1	1	1	1	1	1	1	1	1	4.8
555	1.2	1.2	1	1	1.2	1.4	1	1	1.2	1.2	1.2	1	1	1	1	5
556	4.2	4.4	4.8	4.6	4	4.6	4.8	4.6	4.2	3.6	4.6	4.8	4.4	4.4	4.4	4.8
557	1.8	1.8	1	1.8	1.8	1.8	1	1.8	1.8	1	1.8	2	1.8	1.8	1.4	5
558	1	1	1	1	1	1	1	1	1	1	1	1	1	1	1	5
559	1.4	1.4	1	1	1	1	1	1.4	1.4	1.4	1.8	1.6	1.6	1.6	1.2	5
560	1	1	1	1	1	1	1	1	1	1	1	1	1	1	1	1
561	1	1	1	1	1	1	1	1	1	1	1	1	1.6	1	1	5
562	1.2	1.4	1.2	1.4	1	1	1.6	1.2	1.2	1.2	2	1.4	1.2	2	2.2	5
563	1	1	1	1	1	1.8	1	1	1	1	1	1	1	1	1.6	4.8
564	1.2	1.4	1.4	1	1.6	1	1.2	1.4	1.4	1.2	1.6	1.4	1.6	1.2	1.4	5
565	1	1	1	1.2	1	1.8	1	1	1.8	1	1	1	1	1.2	1	5
566	1	1	1	1	1	1	1	1	1	1.2	1	1	1	1	1	4.8
567	1	1	1	1	1	1	1	1	1	1	1	1	1	1	1	2.8
568	2.4	1.6	1.8	2	2	2.4	2	2.4	2	2.2	2.4	2.4	2.4	3	1.8	3.8
569	1.8	1.8	2.2	2.6	1.4	1.8	2.4	1.8	1	2.2	2	1.2	2	2.6	1.6	2.6
570	1.8	1	1	1	1	1	1	1.4	1	1	1.2	1	1	1	1	5
571	1	1	1.4	1.4	1.2	1.4	1.2	1.4	1.6	1.4	1.6	2.2	1.8	1.8	2	4.2
572	1.2	1	1.2	1	1	1.2	1.4	1.6	2.2	1.8	2	1.8	1.8	1.8	1.8	5
573	3	3.2	2.8	3	2.6	2.4	3.2	3.2	3	3	3	3.2	2.8	3	3.2	3.6
574	1.8	1.8	1.8	1.8	1.8	1	1.8	1.8	1.8	1	2.6	1.8	1.8	1.8	1.8	5
575	2.6	1.8	2.6	1.8	1.8	2.6	1.8	2.6	1.8	2.6	1.8	1.8	1.8	2.6	2.6	5
576	1.8	1	1	1	1	1	1.8	1	1.4	1	1	1	1	1	1	5
577	1.8	1.8	1.8	1.4	2	2	2.2	1.8	2.2	2.2	2.4	2.6	2	2.4	1.6	4.4
578	1	1	1	1	1	1	1	1	1.4	1	1	1	1	1	1	5
579	1.8	1.8	2.6	2	1.8	2	2.8	1.8	2	2	2.2	2	2	2.4	2	4.2
580	1.8	1.4	1.8	1.8	1.8	1.4	1.8	1.4	1.8	1.8	1.8	1.8	1.8	1.4	1.8	5
581	2.6	2.6	2.6	3.2	2.4	2.4	2.4	2.6	2.4	2	2.4	2	2.4	1.6	1.8	5
582	1.8	1	1.8	1.8	1	1.8	1.8	1.8	1.8	1.8	1.8	1	1	1.8	1	5
583	1	1	1	1.2	1	2	1.4	1.2	1.2	2.2	1.8	2.2	1.6	2.4	2	5
584	1	1	1	1	1	1	1.8	1	1	1.4	1.8	1.8	1.2	1	1	4.8
585	5	5	5	4.2	5	5	4.2	5	5	5	5	5	5	5	5	2.6
586	1	1	1	1	1	1.2	1.2	1.2	1	1.2	2.4	1	1	2	1.2	4.2
587	1	1	1	1	1	1	1	1	1	1	1	1	1.2	1	1	3
588	4.8	4.6	4.4	4.8	4.4	4.2	4.6	4.4	4.4	4.4	4.2	4	4	4.2	4.6	4.2
589	1	1.2	1	1.2	1	1	1	1	1	1.2	1.4	1.2	1.2	1.2	1.2	5
590	1.8	1	1	1.8	1	1	1	1.8	1	1.8	1	1.8	1	1.8	1	5
591	1	1	1	1	1	1	1	1	1	1	1	1	1	1.2	1	1
592	5	5	5	5	5	5	5	5	5	5	5	5	5	5	5	4.4
593	2.2	3	2.4	2.6	2	2.8	2.6	2	2.8	2.8	2.8	2.8	2.4	2.4	2.4	2.6
594	3.6	3.8	3.6	3.8	4.2	4	3.8	3.4	3.8	3.8	4	3.6	4.4	3.8	4.2	3.8
595	3.4	4	3.2	3.8	3.4	4.2	3.6	3.8	3.8	3.6	3.6	3.6	3.4	3.4	3.8	3.8
596	5	5	5	5	5	5	4.4	5	4.2	5	5	5	5	5	5	5
597	1	1	1	1	1	1	1	1	1.8	1.8	1	1	1.8	1	1.8	4.2
598	1	1	1	1.2	1.8	1	1	1.8	1	1.2	1.2	1	1	1	1	5
599	3.8	3.8	3.8	3.8	3.8	3.8	3.8	3.8	3.8	3.8	4.2	3.8	3.8	3.8	3.8	4.6
600	1.8	1.8	1.4	1.4	1	2	1.8	1.8	1.8	1.2	1.6	2	1.4	1.2	1.4	4.2
601	4.8	4.6	4	4	4.8	4	4.4	4.8	4	4	4.6	4	4.6	4.2	4.6	5
